# Supplementary material for: DNA Demethylation Induces Tree Peony Flowering with a Low Deformity Rate Compared to Gibberellin by Inducing PsFT Expression under Forcing Culture Conditions
Source: Int J Mol Sci. 2022 Jun 14;23(12):6632. doi: 10.3390/ijms23126632 (PMC9223562; doi:10.3390/ijms23126632)
Supplement: Supplementary file 1 [file ijms-23-06632-s001.zip]

Archive with 1 entries (1 files):
- ijms-1739625-supplementary.pdf
